# Supplementary material for: A Konjac Glucomannan-Based Antibacterial Packaging Film with Humidity-Triggered Release of Cinnamaldehyde
Source: Foods. 2026 Jan 29;15(3):464. doi: 10.3390/foods15030464 (PMC12896391; doi:10.3390/foods15030464)
Supplement: Supplementary file 1 [file foods-15-00464-s001.zip]

Archive with 1 entries (1 files):
- foods-4079673-supplementary.pdf
